# Supplementary material for: Identifying similar populations across independent single cell studies without data integration
Source: NAR Genom Bioinform. 2025 Apr 24;7(2):lqaf042. doi: 10.1093/nargab/lqaf042 (PMC12019640; doi:10.1093/nargab/lqaf042)
Supplement: lqaf042_Supplemental_Files [file lqaf042_supplemental_files.zip]

Archive with 2 entries (2 files):
- Supplementary Figures 1 2 3 4.pdf
- Supplementary Table 1 - Pancreas SC and multimodal OA.xlsx
